# Supplementary material for: Microglia-like Cells Promote Neuronal Functions in Cerebral Organoids
Source: Cells. 2021 Dec 30;11(1):124. doi: 10.3390/cells11010124 (PMC8750120; doi:10.3390/cells11010124)
Supplement: Supplementary file 1 [file cells-11-00124-s001.zip]

Archive with 1 entries (1 files):
- cells-1513262-supplementary.pdf
